# Supplementary material for: Soil carbon dioxide venting through rice roots
Source: Plant Cell Environ. 2019 Aug 19;42(12):3197–207. doi: 10.1111/pce.13638 (PMC6972674; doi:10.1111/pce.13638)
Supplement: Supplementary file 1 — Table S1 Values of diffusion coefficients and Henry's law constants at 25 oC (2). Also, apparent 1st dissociation constant of H2CO3, K1 = 4.45 × 10‐7 mol dm‐3; saturating water pressure, PH2O = 5 kPa; gas constant, R = 8.314 dm3 kPa K‐1 mol‐1 Fig. S1 Measured and modelled results for the second replicate with 4 plants per pot. Fig. S2 Measured and modelled results for the third replicate with 4 plants per pot. Fig. S3 Measured and modelled results for the first replicate with 1 plant per pot. Fig. S4 Measured and modelled results for the second replicate with 1 plant per pot. Fig. S5 Measured and modelled results for the third replicate with 1 plant per pot. [file PCE-42-3197-s001.zip]

Archive with 2 entries (2 files):
- PCE13638-supp-0001-Supp Material.docx
- PCE13638-supp-0001-Supp Table 1 and Figure 1-5.pdf
